# Supplementary material for: Genetic and Molecular Evidence of a Tetrapolar Mating System in the Edible Mushroom Grifola frondosa
Source: J Fungi (Basel). 2023 Sep 23;9(10):959. doi: 10.3390/jof9100959 (PMC10607315; doi:10.3390/jof9100959)
Supplement: Supplementary file 1 [file jof-09-00959-s001.zip]

Archive with 2 entries (2 files):
- jof-2552570-supplementary 1.pdf
- jof-2552570-supplementary 2.xlsx
