# Supplementary material for: Genetic and Molecular Evidence of a Tetrapolar Mating System in the Edible Mushroom Grifola frondosa
Source: J Fungi (Basel). 2023 Sep 23;9(10):959. doi: 10.3390/jof9100959 (PMC10607315; doi:10.3390/jof9100959)
Supplement: Supplementary file 1 [file jof-09-00959-s001.zip › jof-2552570-supplementary 2.xlsx]

## Sheet: Table S1
Supplementary Table S1. The testcross with protoplast monokaryotic strain YS-7 as the tester strain in Grifola frondosa strain LMCZ.
Strains	YS-1	YS-2	YS-3	YS-4	YS-5	YS-6	YS-8	YS-9	YS-10	YS-11	YS-12	YS-13	YS-14	YS-15	YS-16	YS-17
Mating events	+	-	-	-	+	-	+	+	-	+	-	-	-	-	-	+
Mating type	A2B2	A1B1	A1B1	A1B1	A2B2	A1B1	A2B2	A2B2	A1B1	A2B2	A1B1	A1B1	A1B1	A1B1	A1B1	A2B2
strains	YS-18	YS-19	YS-20	YS-21	YS-22	YS-23	YS-24	YS-25	YS-26	YS-27	YS-28	YS-29	YS-30	YS-31	YS-32	YS-33
Mating events	-	+	-	+	-	-	+	+	-	+	-	+	-	+	-	-
Mating type	A1B1	A2B2	A1B1	A2B2	A1B1	A1B1	A2B2	A2B2	A1B1	A2B2	A1B1	A2B2	A1B1	A2B2	A1B1	A1B1
strains	YS-34	YS-35	YS-36	YS-37	YS-38	YS-39	YS-40	YS-41	YS-42	YS-43	YS-44	YS-45	YS-46	YS-47	YS-48	YS-49
Mating events	-	+	-	+	+	-	-	-	+	-	+	+	-	-	+	-
Mating type	A1B1	A2B2	A1B1	A2B2	A2B2	A1B1	A1B1	A1B1	A2B2	A1B1	A2B2	A2B2	A1B1	A1B1	A2B2	A1B1
strains	YS-50	YS-51	YS-52	YS-53	YS-54	YS-55	YS-56	YS-57	YS-58	YS-59	YS-60	YS-61	YS-62	YS-63	YS-64	YS-65
Mating events	+	+	-	-	-	-	-	+	-	+	-	-	-	+	-	+
Mating type	A2B2	A2B2	A1B1	A1B1	A1B1	A1B1	A1B1	A2B2	A1B1	A2B2	A1B1	A1B1	A1B1	A2B2	A1B1	A2B2
strains	YS-66	YS-67	YS-68	YS-69	YS-70	YS-71	YS-72	YS-73	YS-74	YS-75	YS-76	YS-77
Mating events	-	-	+	+	+	-	+	+	-	-	+	-
Mating type	A1B1	A1B1	A2B2	A2B2	A2B2	A1B1	A2B2	A2B2	A1B1	A1B1	A2B2	A1B1
Note: Positive mating events are denoted by the ‘+’ symbol and negative mating events are denoted by a ‘-’ symbol.
YS-7 was selected randomly and labeled as a putative A1B1 mating type.

## Sheet: Table S2
Supplementary Table S2. The first-round mating experiment with YS-7 selected randomly as the tester strain derived from Grifola frondosa strain LMCZ.
strains	y-1	y-2	y-3	y-4	y-5	y-6	y-7	y-8	Y-9	y-10	y-11	y-12	y-13	y-14	y-15	y-16
Mating events	+	+	-	+	-	+	-	-	+	-	-	-	+	+	-	+
Mating type	A2B2	A2B2		A2B2		A2B2			A2B2				A2B2	A2B2		A2B2
strains	y-17	y-18	y-19	y-20	y-21	y-22	y-23	y-24	y-25	y-26	y-27	y-28	y-29	y-30	y-31	y-32
Mating events	+	+	+	-	+	+	-	+	-	-	-	-	+	-	-	+
Mating type	A2B2	A2B2	A2B2		A2B2	A2B2		A2B2					A2B2			A2B2
strains	y-33	y-34	y-35	y-36	y-37	y-38	y-39	y-40	y-41	y-42	y-43	y-44	y-45	y-46	y-47	y-48
Mating events	-	+	-	-	-	-	-	+	-	+	-	+	-	-	-	-
Mating type		A2B2						A2B2		A2B2		A2B2
strains	Y-49	y-50	y-51	y-52	y-53	YS-54	YS-55	y-56	y-57	y-58	y-59	y-60	y-61	YS-62	YS-63	y-64
Mating events	-	-	-	-	+	+	-	-	-	-	-	-	-	-	+	+
Mating type					A2B2	A2B2									A2B2	A2B2
strains	y-65	y-66	y-67	y-68	y-69	YS-70	YS-71	y-72	y-73	y-74	y-75	y-76	y-77	y-78	y-79	y-80
Mating events	-	-	-	-	-	-	-	-	-	+	+	+	-	-	-	-
Mating type										A2B2	A2B2	A2B2
strains	y-81	y-82	y-83	y-84	y-85	y-86	y-87	y-88	y-89	y-90	y-91	y-92	y-93	y-94	y-95	y-96
Mating events	-	+	+	-	-	-	-	-	+	-	-	+	-	-	+	+
Mating type		A2B2	A2B2						A2B2			A2B2			A2B2	A2B2
strains	y-97	y-98	y-99	y-100	y-101	y-102	y-103	y-104	y-105	y-106	y-107	y-108	y-109	y-110	y-111	y-112
Mating events	-	-	-	-	-	-	-	+	-	-	-	-	-	-	+	+
Mating type								A2B2							A2B2	A2B2
strains	y-113	y-114	y-115	y-116	y-117	y-118	y-119	y-120	y-121	y-122	y-123
Mating events	-	+	-	-	+	-	+	-	-	+	-
Mating type		A2B2			A2B2		A2B2			A2B2
Note: Positive mating events are denoted by the ‘+’ symbol and negative mating events are denoted by a ‘-’ symbol.

## Sheet: Table S3
Supplementary Table S3. The second-round mating experiment with YS-5 selected randomly as the tester strain derived from Grifola frondosa strain LMCZ.
strains	y-1	y-2	y-3	y-4	y-5	y-6	y-7	y-8	Y-9	y-10	y-11	y-12	y-13	y-14	y-15	y-16
Mating events	-	-	+	-	+	-	+	+	-	+	+	+	-	-	+	-
Mating type			A1B1		A1B1		A1B1	A1B1		A1B1	A1B1	A1B1			A1B1
strains	y-17	y-18	y-19	y-20	y-21	y-22	y-23	y-24	y-25	y-26	y-27	y-28	y-29	y-30	y-31	y-32
Mating events	-	-	-	+	-	-	+	-	+	+	+	+	-	+	+	-
Mating type				A1B1			A1B1		A1B1	A1B1	A1B1	A1B1		A1B1	A1B1
strains	y-33	y-34	y-35	y-36	y-37	y-38	y-39	y-40	y-41	y-42	y-43	y-44	y-45	y-46	y-47	y-48
Mating events	+	-	+	+	+	+	+	-	+	-	+	-	+	+	+	+
Mating type	A1B1		A1B1	A1B1	A1B1	A1B1	A1B1		A1B1		A1B1		A1B1	A1B1	A1B1	A1B1
strains	Y-49	y-50	y-51	y-52	y-53	YS-54	YS-55	y-56	y-57	y-58	y-59	y-60	y-61	YS-62	YS-63	y-64
Mating events	+	+	+	+	-	-	+	+	+	+	+	+	+	+	-	-
Mating type	A1B1	A1B1	A1B1	A1B1			A1B1	A1B1	A1B1	A1B1	A1B1	A1B1	A1B1	A1B1
strains	y-65	y-66	y-67	y-68	y-69	YS-70	YS-71	y-72	y-73	y-74	y-75	y-76	y-77	y-78	y-79	y-80
Mating events	+	+	+	+	+	+	+	+	+	-	-	-	+	+	+	+
Mating type	A1B1	A1B1	A1B1	A1B1	A1B1	A1B1	A1B1	A1B1	A1B1				A1B1	A1B1	A1B1	A1B1
strains	y-81	y-82	y-83	y-84	y-85	y-86	y-87	y-88	y-89	y-90	y-91	y-92	y-93	y-94	y-95	y-96
Mating events	+	-	-	+	+	+	+	+		+	+	-	+	+	-	-
Mating type	A1B1			A1B1	A1B1	A1B1	A1B1	A1B1		A1B1	A1B1		A1B1	A1B1
strains	y-97	y-98	y-99	y-100	y-101	y-102	y-103	y-104	y-105	y-106	y-107	y-108	y-109	y-110	y-111	y-112
Mating events	+	+	+	+	+	+	+	-	+	+	+	+	+	+	-	-
Mating type	A1B1	A1B1	A1B1	A1B1	A1B1	A1B1	A1B1		A1B1	A1B1	A1B1	A1B1	A1B1	A1B1
strains	y-113	y-114	y-115	y-116	y-117	y-118	y-119	y-120	y-121	y-122	y-123
Mating events	+	-	+	+	-	+	-	+	+	-	+
Mating type	A1B1		A1B1	A1B1		A1B1		A1B1	A1B1		A1B1
Note: Positive mating events are denoted by the ‘+’ symbol and negative mating events are denoted by a ‘-’ symbol.

## Sheet: Table S4
Supplementary Table S4. The third-round mating experiment with YS-11 selected randomly as the tester strain derived from Grifola frondosa strain LMCZ.
strains	y-1	y-2	y-3	y-4	y-5	y-6	y-7	y-8	Y-9	y-10	y-11	y-12	y-13	y-14	y-15	y-16
Mating events	-	-	+	-	+	-	+	+	-	+	+	+	-	-	+	-
Mating type			A1B1		A1B1		A1B1	A1B1		A1B1	A1B1	A1B1			A1B1
strains	y-17	y-18	y-19	y-20	y-21	y-22	y-23	y-24	y-25	y-26	y-27	y-28	y-29	y-30	y-31	y-32
Mating events	-	-	-	+	-	-	+	-	+	+	+	+	-	+	+	-
Mating type				A1B1			A1B1		A1B1	A1B1	A1B1	A1B1		A1B1	A1B1
strains	y-33	y-34	y-35	y-36	y-37	y-38	y-39	y-40	y-41	y-42	y-43	y-44	y-45	y-46	y-47	y-48
Mating events	+	-	+	+	+	+	+	-	+	-	+	-	+	+	+	+
Mating type	A1B1		A1B1	A1B1	A1B1	A1B1	A1B1		A1B1		A1B1		A1B1	A1B1	A1B1	A1B1
strains	Y-49	y-50	y-51	y-52	y-53	YS-54	YS-55	y-56	y-57	y-58	y-59	y-60	y-61	YS-62	YS-63	y-64
Mating events	+	+	+	+	-	-	+	+	+	+	+	+	+	+	-	-
Mating type	A1B1	A1B1	A1B1	A1B1			A1B1	A1B1	A1B1	A1B1	A1B1	A1B1	A1B1	A1B1
strains	y-65	y-66	y-67	y-68	y-69	YS-70	YS-71	y-72	y-73	y-74	y-75	y-76	y-77	y-78	y-79	y-80
Mating events	+	+	+	+	+	+	+	+	+	-	-	-	+	+	+	+
Mating type	A1B1	A1B1	A1B1	A1B1	A1B1	A1B1	A1B1	A1B1	A1B1				A1B1	A1B1	A1B1	A1B1
strains	y-81	y-82	y-83	y-84	y-85	y-86	y-87	y-88	y-89	y-90	y-91	y-92	y-93	y-94	y-95	y-96
Mating events	+	-	-	+	+	+	+	+	-	+	+	-	+	+	-	-
Mating type	A1B1			A1B1	A1B1	A1B1	A1B1	A1B1		A1B1	A1B1		A1B1	A1B1
strains	y-97	y-98	y-99	y-100	y-101	y-102	y-103	y-104	y-105	y-106	y-107	y-108	y-109	y-110	y-111	y-112
Mating events	+	+	+	+	+	+	+	-	+	+	+	+	+	+	-	-
Mating type	A1B1	A1B1	A1B1	A1B1	A1B1	A1B1	A1B1		A1B1	A1B1	A1B1	A1B1	A1B1	A1B1
strains	y-113	y-114	y-115	y-116	y-117	y-118	y-119	y-120	y-121	y-122	y-123
Mating events	+	-	+	+	-	+	-	+	+	-	+
Mating type	A1B1		A1B1	A1B1		A1B1		A1B1	A1B1		A1B1
Note: Positive mating events are denoted by the ‘+’ symbol and negative mating events are denoted by a ‘-’ symbol.

## Sheet: Table S5
Supplementary Table S5. The first-round mating experiment with Q34 selected randomly as the tester strain derived from Grifola frondosa strain LMXY.
strains	Q1	Q2	Q3	Q4	Q5	Q6	Q7	Q8	Q9	Q10	Q11	Q12	Q13	Q14	Q15	Q16
Mating events	-	-	-	-	-	-	-	+	-	-	-	+	+	-	+	-
Mating type								A1B1				A1B1	A1B1		A1B1
strains	Q17	Q18	Q19	Q20	Q21	Q22	Q23	Q24	Q25	Q26	Q27	Q28	Q29	Q30	Q31	Q32
Mating events	+	-	-	-	-	-	-	+	-	-	-	-	-	-	-	+
Mating type	A1B1							A1B1								A1B1
strains	Q33	Q35	Q36	Q37	Q38	Q39	Q40	Q41	Q42	Q43	Q44	Q45	Q46	Q47	Q48	Q49
Mating events	-	-	-	-	-	+	+	-	-	-	-	+	+	-	+	+
Mating type						A1B1	A1B1					A1B1	A1B1		A1B1	A1B1
strains	Q50	Q51	Q52	Q53	Q54	Q55	Q56	Q57	Q58	Q59	Q60	Q61	Q62	Q63	Q64	Q65
Mating events	-	-	-	+	+	+	-	+	-	-	+	+	-	-	-	+
Mating type				A1B1	A1B1	A1B1		A1B1			A1B1	A1B1				A1B1
strains	Q66	Q67	Q68	Q69	Q70	Q71	Q72	Q73	Q74	Q75	Q76	Q77	Q78	Q79	Q80	Q81
Mating events	-	-	-	+	-	-	+	-	+	+	+	+	+	-	-	-
Mating type				A1B1			A1B1		A1B1	A1B1	A1B1	A1B1	A1B1
strains	Q82	Q83	Q84	Q85	Q86	Q87	Q88	Q89	Q90	Q91	Q92	Q93	Q94	Q95	Q96	Q97
Mating events	-	+	-	+	-	-	+	-	-	-	-	-	-	+	-	-
Mating type		A1B1		A1B1			A1B1							A1B1
strains	Q98	Q99	Q100	Q101	Q102	Q103	Q104	Q105	Q106	Q107	Q108	Q109	Q110	Q111	Q112	Q113
Mating events	+	+	-	+	-	-	+	-	-	-	+	-	+	+	+	-
Mating type	A1B1	A1B1		A1B1			A1B1				A1B1		A1B1	A1B1	A1B1
strains	Q114	Q115	Q116	Q117	Q118	Q119	Q120	Q121	Q122	Q123	Q124	Q125	Q126	Q127	Q128	Q129
Mating events	-	-	-	-	+	-	-	-	+	-	-	+	-	-	-	-
Mating type					A1B1				A1B1			A1B1
strains	Q130	Q131	Q132	Q133	Q134	Q135	Q136	Q137	Q138	Q139	Q140	Q141	Q142	Q143	Q144	Q145
Mating events	+	-	-	-	-	+	+	+	+	-	+	+	-	-	+	-
Mating type	A1B1					A1B1	A1B1	A1B1	A1B1		A1B1	A1B1			A1B1
strains	Q146	Q147	Q148	Q149	Q150	Q151	Q152	Q153	Q154	Q155	Q156	Q157	Q158	Q159	Q160	Q161
Mating events	-	-	-	+	-	+	+	+	-	+	-	+	+	+	+	+
Mating type				A1B1		A1B1	A1B1	A1B1		A1B1		A1B1	A1B1	A1B1	A1B1	A1B1
strains	Q162	Q163	Q164	Q165	Q166	Q167	Q168	Q169	Q170	Q171	Q172	Q173	Q174	Q175	Q176	Q177
Mating events	+	+	+	+	-	+	-	-	+	-	+	-	+	-	-	-
Mating type	A1B1	A1B1	A1B1	A1B1		A1B1			A1B1		A1B1		A1B1
strains	Q178	Q179	Q180	Q181	Q182	Q183	Q184	Q185	Q186	Q187	Q188	Q189	Q190	Q191	Q192	Q193
Mating events	+	-	+	-	-	+	-	-	-	+	+	-	-	-	-	-
Mating type	A1B1		A1B1			A1B1				A1B1	A1B1
strains	Q194	Q195	Q196	Q197	Q198	Q199	Q200	Q201	Q202	Q203	Q204	Q205	Q206	Q207	Q208	Q209
Mating events	+	+	-	+	-	+	-	+	-	-	-	-	+	-	-	-
Mating type	A1B1	A1B1		A1B1		A1B1		A1B1					A1B1
strains	Q210	Q211	Q212	Q213	Q214	Q215	Q216	Q217	Q218	Q219	Q220	Q221	Q222	Q223	Q224	Q225
Mating events	-	-	-	-	+	+	-	-	+	-	-	+	-	+	-	+
Mating type					A1B1	A1B1			A1B1			A1B1		A1B1		A1B1
strains	Q226	Q227	Q228	Q229	Q230	Q231	Q232	Q233	Q234	Q235	Q236	Q237	Q238	Q239	Q240	Q241
Mating events	-	+	-	+	-	+	-	+	+	+	-	+	-	+	-	+
Mating type		A1B1		A1B1		A1B1		A1B1	A1B1	A1B1		A1B1		A1B1		A1B1
strains	Q242	Q243	Q244	Q245	Q246
Mating events	+	+	-	-	+
Mating type	A1B1	A1B1			A1B1
Note: Positive mating events are denoted by the ‘+’ symbol and negative mating events are denoted by a ‘-’ symbol.
Q34 was selected randomly and labeled as a putative A2B2 mating type.

## Sheet: Table S6
Supplementary Table S6. The second-round mating experiment with Q39 selected randomly as the tester strain derived from Grifola frondosa strain LMXY.
strains	Q1	Q2	Q3	Q4	Q5	Q6	Q7	Q9	Q10	Q11	Q14	Q16	Q18	Q19	Q20	Q21
Mating events	-	+	+	-	+	+	+	+	+	-	+	-	+	-	+	+
Mating type		A2B2	A2B2		A2B2	A2B2	A2B2	A2B2	A2B2		A2B2		A2B2		A2B2	A2B2
strains	Q22	Q23	Q25	Q26	Q27	Q28	Q29	Q30	Q31	Q33	Q35	Q36	Q37	Q38	Q41	Q42
Mating events	+	+	+	+	+	-	-	+	-	+	+	-	+	+	-	+
Mating type	A2B2	A2B2	A2B2	A2B2	A2B2			A2B2		A2B2	A2B2		A2B2	A2B2		A2B2
strains	Q43	Q44	Q47	Q50	Q51	Q52	Q56	Q58	Q59	Q62	Q63	Q64	Q66	Q67	Q68	Q70
Mating events	+	+	+	+	+	+	+	+	+	+	+	+	+	+	+	+
Mating type	A2B2	A2B2	A2B2	A2B2	A2B2	A2B2	A2B2	A2B2	A2B2	A2B2	A2B2	A2B2	A2B2	A2B2	A2B2	A2B2
strains	Q71	Q73	Q79	Q80	Q81	Q82	Q84	Q86	Q87	Q89	Q90	Q91	Q92	Q93	Q94	Q96
Mating events	+	+	-	-	+	+	+	+	+	+	+	+	+	+	-	+
Mating type	A2B2	A2B2			A2B2	A2B2	A2B2	A2B2	A2B2	A2B2	A2B2	A2B2	A2B2	A2B2		A2B2
strains	Q97	Q100	Q102	Q103	Q105	Q106	Q107	Q109	Q113	Q114	Q115	Q116	Q117	Q119	Q120	Q121
Mating events	+	+	+	+	+	+	+	+	+	-	+	-	+	+	+	+
Mating type	A2B2	A2B2	A2B2	A2B2	A2B2	A2B2	A2B2	A2B2	A2B2		A2B2		A2B2	A2B2	A2B2	A2B2
strains	Q123	Q124	Q126	Q127	Q128	Q129	Q131	Q132	Q133	Q134	Q139	Q142	Q143	Q145	Q146	Q147
Mating events	+	+	-	+	+	-	+	-	+	+	+	+	+	+	-	-
Mating type	A2B2	A2B2		A2B2	A2B2		A2B2		A2B2	A2B2	A2B2	A2B2	A2B2	A2B2
strains	Q148	Q150	Q154	Q156	Q166	Q168	Q169	Q171	Q173	Q175	Q176	Q177	Q179	Q181	Q182	Q184
Mating events	+		+	+	+	+	+	+	+	+	+	-	+	+	-	+
Mating type	A2B2		A2B2	A2B2	A2B2	A2B2	A2B2	A2B2	A2B2	A2B2	A2B2		A2B2	A2B2		A2B2
strains	Q185	Q186	Q189	Q190	Q191	Q192	Q193	Q196	Q196	Q198	Q200	Q202	Q203	Q204	Q205	Q207
Mating events	+	+	+	-	+	-	+	+	+	+	+	+	+	+	+	+
Mating type	A2B2	A2B2	A2B2		A2B2		A2B2	A2B2	A2B2	A2B2	A2B2	A2B2	A2B2	A2B2	A2B2	A2B2
strains	Q208	Q209	Q210	Q211	Q212	Q213	Q216	Q217	Q219	Q220	Q222	Q224	Q226	Q228	Q230	Q232
Mating events	+	-	-	+	-	+	+	-	+	+	+	-	-
Mating type	A2B2			A2B2		A2B2	A2B2		A2B2	A2B2	A2B2
strains	Q236	Q238	Q240	Q244	Q245
Mating events	-	+	-	-	-
Mating type		A2B2
Note: Positive mating events are denoted by the ‘+’ symbol and negative mating events are denoted by a ‘-’ symbol.

## Sheet: Table S7
Supplementary Table S7. The third-round mating experiment with Q4 selected randomly as the tester strain derived from Grifola frondosa strain LMXY.
strains	Q1	Q11	Q16	Q19	Q28	Q29	Q31	Q36	Q41	Q79	Q80	Q94	Q114	Q116	Q126	Q129
Mating events	-	-	+	-	-	-	-	-	-	+	+	+	+	-	+	-
Mating type	A1B2	A1B2	A2B1	A1B2	A1B2	A1B2	A1B2	A1B2	A1B2	A2B1	A2B1	A2B1	A2B1	A1B2	A2B1	A1B2
strains	Q132	Q146	Q147	Q150	Q177	Q182	Q190	Q192	Q209	Q210	Q212	Q217	Q224	Q226	Q228	Q230
Mating events	-	+	+	+	-	+	-	+	-	-	+	+	-	-	-	-
Mating type	A1B2	A2B1	A2B1	A2B1	A1B2	A2B1	A1B2	A2B1	A1B2	A1B2	A2B1	A2B1	A1B2	A1B2	A1B2	A1B2
strains	Q232	Q236	Q240	Q244	Q245
Mating events	-	-	-	-	-
Mating type	A1B2	A1B2	A1B2	A1B2	A1B2
Note：Positive mating events are denoted by the ‘+ ’symbol and negative mating events are denoted by a ‘-’symbol.
Q4 was selected randomly as a tester strain from those monokaryons not involved in the first two rounds of mating type identification. This tester strain was labeled as a putative A1B2.

## Sheet: Table S8
Supplementary Table S8. Hi-C assembly data of Grifola frondosa.
Chromosome	Sequence Number	Chromosome sequence length (bp)
Lachesis Group 0	2	4764373
Lachesis Group 1	1	4388125
Lachesis Group 2	1	3905103
Lachesis Group 3	1	3633562
Lachesis Group 4	1	3537835
Lachesis Group 5	2	3258979
Lachesis Group 6	1	3092438
Lachesis Group 7	1	2909595
Lachesis Group 8	1	2463637
Lachesis Group 9	2	2236781
Lachesis Group 10	1	2132445
Lachesis Group 11	1	1782762
Total Sequences Clustered (Ratio%)	15 (10.07)	38105635 (93.99)
Total Sequences Ordered and Oriented (Ratio %)	15 (100)	38105635 (100)

## Sheet: Table S9
Supplementary Table S9. SNP sites of mating type A.
Group	y59 Sequence point coordinates	y59	Allele	T1	T2	Effect
Lachesis_group1	2648730	A	G	A	G	Upstream（within 5 kb ）
Lachesis_group1	2648736	T	C	T	C
Lachesis_group1	2648851	T	A	T	A
Lachesis_group1	2648969	A	G	A	G
Lachesis_group1	2649109	C	T	C	T
Lachesis_group1	2649140	T	C	T	C
Lachesis_group1	2649151	A	G	A	G
Lachesis_group1	2649160	T	C	T	C
Lachesis_group1	2649226	T	C	T	C
Lachesis_group1	2649244	A	T	A	T
Lachesis_group1	2649324	A	C	A	C
Lachesis_group1	2649333	A	G	A	G
Lachesis_group1	2649340	T	C	T	C
Lachesis_group1	2649355	G	A	G	A
Lachesis_group1	2649535	C	T	C	T
Lachesis_group1	2649596	A	G	A	G
Lachesis_group1	2649607	C	T	C	T
Lachesis_group1	2649694	C	T	C	T
Lachesis_group1	2649711	T	C	T	C
Lachesis_group1	2649732	A	T	A	T
Lachesis_group1	2649775	T	A	T	A
Lachesis_group1	2649790	G	A	G	A
Lachesis_group1	2649818	G	C	G	C
Lachesis_group1	2649864	G	T	G	T
Lachesis_group1	2649872	C	T	C	T
Lachesis_group1	2649891	T	C	T	C
Lachesis_group1	2649944	C	T	C	T
Lachesis_group1	2650019	C	T	C	T
Lachesis_group1	2650077	T	C	T	C
Lachesis_group1	2650130	G	T	G	T
Lachesis_group1	2650146	C	T	C	T
Lachesis_group1	2653531	C	T	C	T	Synonymous-coding
Lachesis_group1	2656052	A	G	A	G	Downstream（within 5 kb ）
Lachesis_group1	2656073	A	G	A	G
Lachesis_group1	2656082	A	G	A	G
Lachesis_group1	2656103	T	A	T	A
Lachesis_group1	2656121	A	G	A	G
Lachesis_group1	2656132	A	G	A	G
Lachesis_group1	2656145	C	T	C	T
Lachesis_group1	2656163	C	G	C	G
Lachesis_group1	2656178	C	T	C	T
Lachesis_group1	2656193	T	C	T	C
Lachesis_group1	2656224	C	T	C	T
Lachesis_group1	2656256	A	G	A	G
Lachesis_group1	2656291	A	G	A	G
Lachesis_group1	2656298	A	G	A	G
Lachesis_group1	2656313	G	A	G	A
Lachesis_group1	2656361	G	A	G	A
Lachesis_group1	2656391	C	T	C	T
Lachesis_group1	2656403	A	G	A	G
Lachesis_group1	2656430	C	T	C	T
Lachesis_group1	2656439	G	A	G	A
Lachesis_group1	2656460	T	C	T	C
Lachesis_group1	2656535	C	A	C	A
Lachesis_group1	2656544	G	A	G	A
Lachesis_group1	2656607	G	A	G	A
Lachesis_group1	2656661	C	T	C	T
Lachesis_group1	2656681	C	G	C	G
Lachesis_group1	2656712	A	G	A	G
Lachesis_group1	2656765	C	T	C	T
Lachesis_group1	2656777	A	G	A	G
Lachesis_group1	2656819	T	C	T	C
Lachesis_group1	2656837	T	C	T	C
Lachesis_group1	2656906	G	T	G	T
Lachesis_group1	2657035	T	C	T	C
Lachesis_group1	2657062	C	T	C	T
Lachesis_group1	2657170	G	A	G	A
Lachesis_group1	2657176	C	T	C	T
Lachesis_group1	2657211	G	A	G	A
Lachesis_group1	2657257	G	A	G	A
Lachesis_group1	2657263	C	T	C	T
Lachesis_group1	2657377	A	G	A	G
Lachesis_group1	2657405	C	T	C	T
Lachesis_group1	2657418	G	A	G	A
Lachesis_group1	2657499	G	A	G	A
Lachesis_group1	2657523	T	C	T	C
Lachesis_group1	2657556	G	T	G	T
Lachesis_group1	2657567	C	T	C	T
Lachesis_group1	2657580	G	A	G	A
Lachesis_group1	2657649	A	T	A	T
Lachesis_group1	2657664	A	G	A	G
Lachesis_group1	2657727	C	T	C	T
Lachesis_group1	2657781	A	G	A	G
Lachesis_group1	2657862	A	C	A	C
Lachesis_group1	2658111	C	G	C	G
Lachesis_group1	2658141	C	T	C	T
Lachesis_group1	2658207	C	T	C	T
Lachesis_group1	2658246	G	C	G	C
Lachesis_group1	2658273	G	A	G	A
Lachesis_group1	2658336	G	A	G	A
Lachesis_group1	2658345	C	T	C	T
Lachesis_group1	2658360	A	G	A	G
Lachesis_group1	2658468	C	T	C	T

## Sheet: Table S10
Supplementary Table S10. SNP sites of mating type B.
Group	y59 Sequence point coordinates	y59	Allele	T1	T2	Effect
Lachesis_group11	497942	T	C	C	T	Upstream（within 5 kb ）
Lachesis_group11	497970	T	C	C	T
Lachesis_group11	497984	G	A	A	G
Lachesis_group11	498005	G	A	A	G
Lachesis_group11	498313	G	A	A	G
Lachesis_group11	498334	T	C	C	T
Lachesis_group11	498340	C	T	T	C
Lachesis_group11	498351	G	A	A	G
Lachesis_group11	498435	T	C	C	T
Lachesis_group11	498458	C	T	T	C
Lachesis_group11	498500	G	C	C	G
Lachesis_group11	498563	T	A	A	T
Lachesis_group11	498582	T	G	G	T
Lachesis_group11	498679	C	T	T	C
Lachesis_group11	498699	G	A	N	G
Lachesis_group11	498848	T	C	C	T
Lachesis_group11	498921	A	G	G	A
Lachesis_group11	498954	A	G	G	A
Lachesis_group11	498964	G	A	A	G
Lachesis_group11	499157	A	T	T	A
Lachesis_group11	499172	T	C	C	T
Lachesis_group11	499184	C	T	T	C
Lachesis_group11	499217	T	C	C	T
Lachesis_group11	499395	G	A	A	G
Lachesis_group11	499570	G	T	T	G
Lachesis_group11	499612	G	A	A	G
Lachesis_group11	499645	T	C	C	T
Lachesis_group11	499655	C	T	T	C
Lachesis_group11	499671	C	T	T	C
Lachesis_group11	499720	C	T	T	C
Lachesis_group11	499728	G	C	C	G
Lachesis_group11	499735	G	A	A	G
Lachesis_group11	499754	T	C	C	T
Lachesis_group11	499782	G	A	A	G
Lachesis_group11	499796	G	A	A	G
Lachesis_group11	499803	T	C	C	T
Lachesis_group11	499817	A	C	C	A
Lachesis_group11	499828	A	C	C	A
Lachesis_group11	499850	G	A	A	G
Lachesis_group11	499885	T	C	C	T
Lachesis_group11	500013	A	C	C	A
Lachesis_group11	500067	T	C	C	T
Lachesis_group11	500109	T	C	C	T
Lachesis_group11	500119	A	G	G	A
Lachesis_group11	500220	A	G	N	A
Lachesis_group11	500238	G	A	N	G
Lachesis_group11	500247	C	T	N	C
Lachesis_group11	500305	T	C	N	T
Lachesis_group11	504485	T	C	C	T	Downstream（within 5 kb ）
Lachesis_group11	504566	T	C	C	T
Lachesis_group11	504587	C	T	T	C
Lachesis_group11	504665	T	C	C	T
Lachesis_group11	504671	G	T	T	G
Lachesis_group11	504722	G	A	A	G
Lachesis_group11	504780	T	G	G	T
Lachesis_group11	504789	G	A	A	G
Lachesis_group11	504804	T	C	C	T
Lachesis_group11	504810	C	G	G	C
Lachesis_group11	505039	G	C	N	G
Lachesis_group11	505057	C	T	N	C
Lachesis_group11	505305	C	T	T	C
Lachesis_group11	505313	G	C	C	G
Lachesis_group11	505322	G	A	A	G
Lachesis_group11	505331	T	C	C	T
Lachesis_group11	505346	G	A	A	G
Lachesis_group11	505382	G	T	T	G
Lachesis_group11	505433	T	C	C	T
Lachesis_group11	505448	A	T	T	A
Lachesis_group11	505490	T	C	C	T
Lachesis_group11	505496	C	A	A	C
Lachesis_group11	505529	T	C	C	T
Lachesis_group11	505544	T	C	C	T
Lachesis_group11	505601	A	T	T	A
Lachesis_group11	510000	C	T	T	C	Upstream（within 5 kb ）
Lachesis_group11	510070	T	C	C	T
Lachesis_group11	510089	A	T	T	A
Lachesis_group11	510117	G	A	A	G
Lachesis_group11	510251	T	C	C	T
Lachesis_group11	510312	G	A	A	G
Lachesis_group11	510330	C	T	T	C
Lachesis_group11	510485	C	T	T	C
Lachesis_group11	510504	T	G	G	T
Lachesis_group11	510522	A	G	G	A
Lachesis_group11	510532	A	C	C	A
Lachesis_group11	510570	T	A	A	T
Lachesis_group11	510621	A	G	G	A
Lachesis_group11	510762	C	G	G	C
Lachesis_group11	510776	A	G	G	A
Lachesis_group11	510869	C	T	T	C
Lachesis_group11	510910	C	G	G	C
Lachesis_group11	510958	C	T	T	C
Lachesis_group11	510971	T	C	C	T
Lachesis_group11	511029	G	T	T	G
Lachesis_group11	511046	T	C	C	T
Lachesis_group11	511065	G	A	A	G
Lachesis_group11	511072	G	A	A	G
Lachesis_group11	511177	A	C	C	A
Lachesis_group11	511208	G	A	A	G
Lachesis_group11	511278	T	C	C	T
Lachesis_group11	511289	G	A	A	G
Lachesis_group11	511320	G	T	T	G
Lachesis_group11	511330	A	G	G	A
Lachesis_group11	511372	G	C	C	G
Lachesis_group11	511407	A	G	N	A
Lachesis_group11	511436	C	A	A	C
Lachesis_group11	511475	T	C	C	T
Lachesis_group11	511554	T	C	C	T
Lachesis_group11	511575	G	C	C	G
Lachesis_group11	511600	T	C	C	T
Lachesis_group11	511615	G	A	A	G
Lachesis_group11	511643	A	C	C	A
Lachesis_group11	511659	C	T	T	C
Lachesis_group11	511687	G	A	A	G
Lachesis_group11	511693	A	G	G	A
Lachesis_group11	511702	C	G	G	C
Lachesis_group11	511732	A	G	G	A
Lachesis_group11	511740	C	G	G	C
Lachesis_group11	511755	C	G	G	C
Lachesis_group11	511795	A	C	C	A
Lachesis_group11	511845	C	T	T	C
Lachesis_group11	511912	A	G	G	A
Lachesis_group11	511940	T	C	C	T
Lachesis_group11	511956	T	C	C	T
Lachesis_group11	512002	C	T	T	C
Lachesis_group11	512009	C	A	A	C
Lachesis_group11	512071	G	C	C	G
Lachesis_group11	512085	C	T	T	C
Lachesis_group11	512110	T	A	A	T
Lachesis_group11	512219	A	G	G	A
Lachesis_group11	512323	C	T	T	C
Lachesis_group11	512357	G	A	A	G
Lachesis_group11	512410	C	T	T	C
Lachesis_group11	512431	C	T	T	C
Lachesis_group11	512488	C	T	T	C
Lachesis_group11	512499	T	G	G	T
Lachesis_group11	512506	G	C	C	G
Lachesis_group11	512529	G	A	A	G
Lachesis_group11	512594	T	C	C	T
Lachesis_group11	512618	T	C	C	T
Lachesis_group11	512711	C	T	T	C
Lachesis_group11	512722	A	T	T	A
Lachesis_group11	512747	A	G	G	A
Lachesis_group11	512794	G	A	A	G
Lachesis_group11	512833	T	C	C	T
Lachesis_group11	512848	G	C	C	G
Lachesis_group11	512854	G	A	A	G
Lachesis_group11	512879	G	A	A	G
Lachesis_group11	512938	A	G	G	A
Lachesis_group11	512962	T	C	C	T
Lachesis_group11	512992	G	T	T	G
Lachesis_group11	513080	G	A	A	G
Lachesis_group11	513124	C	T	T	C
Lachesis_group11	513133	T	C	C	T
Lachesis_group11	513176	G	A	A	G
Lachesis_group11	513226	C	T	T	C
Lachesis_group11	513302	T	C	C	T
Lachesis_group11	513367	G	C	C	G
Lachesis_group11	513437	C	T	T	C
Lachesis_group11	513649	G	A	A	G
Lachesis_group11	513658	A	G	G	A
Lachesis_group11	513680	C	T	T	C
Lachesis_group11	513770	C	T	T	C
Lachesis_group11	513847	A	C	C	A
Lachesis_group11	513864	T	C	C	T
Lachesis_group11	513911	C	T	T	C
Lachesis_group11	526470	T	C	C	T	Synonymous-coding
Lachesis_group11	526514	T	C	C	T	Intron
Lachesis_group11	526531	A	G	G	A
Lachesis_group11	526599	G	A	A	G	Synonymous-coding
Lachesis_group11	526624	C	T	T	C
Lachesis_group11	526633	T	C	C	T
Lachesis_group11	526654	A	G	G	A
Lachesis_group11	526660	G	A	A	G

[truncated: 1 more sheets: Table S11]
